# Supplementary material for: Subsoil microbial community responses to air exposure and legume growth depend on soil properties across different depths
Source: Sci Rep. 2019 Dec 6;9:18536. doi: 10.1038/s41598-019-55089-8 (PMC6898284; doi:10.1038/s41598-019-55089-8)
Supplement: Supplementary file 2 — Dataset 1 [file 41598_2019_55089_MOESM2_ESM.xlsx]

## Sheet: 48_3layer_rows
Least discriminant analysis (LDA) effect size taxonomic cladogram comparing all samples for three layers.
0-40cm	Bacteria.Thermi.Deinococci.Deinococcales.Deinococcaceae.Deinococcus
0-40cm	Bacteria.Actinobacteria.Actinobacteria.Actinomycetales.Micromonosporaceae
0-40cm	Bacteria.Actinobacteria.Actinobacteria.Actinomycetales.Nocardioidaceae.Actinopolymorpha
0-40cm	Bacteria.Acidobacteria.Chloracidobacteria
0-40cm	Bacteria.Proteobacteria.Betaproteobacteria.Rhodocyclales
0-40cm	Bacteria.Proteobacteria.Deltaproteobacteria.Myxococcales.Nannocystaceae.Plesiocystis
0-40cm	Bacteria.Chlorobi.BSV26
0-40cm	Bacteria.Chloroflexi.Anaerolineae.Caldilineales
0-40cm	Bacteria.Verrucomicrobia.Opitutae
0-40cm	Bacteria.Chloroflexi.Bljii12.AKYG885.5B_12
0-40cm	Bacteria.Actinobacteria.Actinobacteria.Actinomycetales.Micromonosporaceae.Catellatospora
0-40cm	Bacteria.Proteobacteria.Deltaproteobacteria.FAC87
0-40cm	Bacteria.Proteobacteria.Alphaproteobacteria.Rhizobiales
0-40cm	Bacteria.Thermi.Deinococci.Deinococcales.Deinococcaceae
0-40cm	Bacteria.Proteobacteria.Deltaproteobacteria.Entotheonellales.Entotheonellaceae.CandidatusEntotheonella
0-40cm	Bacteria.Bacteroidetes.Sphingobacteriia.Sphingobacteriales.Flexibacteraceae.Adhaeribacter.
0-40cm	Bacteria.Actinobacteria.Actinobacteria.Actinomycetales.Intrasporangiaceae
0-40cm	Bacteria.Actinobacteria.Actinobacteria.Actinomycetales.Microbacteriaceae.Salinibacterium.
0-40cm	Bacteria.Verrucomicrobia.Spartobacteria.Chthoniobacterales.Chthoniobacteraceae
0-40cm	Bacteria.Cyanobacteria.Oscillatoriophycideae
0-40cm	Bacteria.Proteobacteria.Deltaproteobacteria.Myxococcales.Nannocystaceae.Nannocystis
0-40cm	Bacteria.WS2.SHA_109
0-40cm	Bacteria.Proteobacteria.Alphaproteobacteria.Rhizobiales.Bradyrhizobiaceae.Balneimonas
0-40cm	Bacteria.Chloroflexi.Anaerolineae.Caldilineales.Caldilineaceae.Caldilinea
0-40cm	Bacteria.Proteobacteria.Gammaproteobacteria.Xanthomonadales.Xanthomonadaceae.Arenimonas
0-40cm	Bacteria.Firmicutes.Bacilli.Turicibacterales.Turicibacteraceae.Turicibacter.
0-40cm	Bacteria.Proteobacteria.Deltaproteobacteria.Myxococcales.Haliangiaceae.Haliangium.
0-40cm	Bacteria.Planctomycetes.OM190.agg27
0-40cm	Bacteria.Actinobacteria.Nitriliruptoria
0-40cm	Bacteria.Bacteroidetes.Sphingobacteriia.Sphingobacteriales.Chitinophagaceae
0-40cm	Bacteria.Proteobacteria.Deltaproteobacteria.GMD14H09
0-40cm	Bacteria.Proteobacteria.Gammaproteobacteria.Pseudomonadales.Moraxellaceae.Enhydrobacter.
0-40cm	Bacteria.Firmicutes.Bacilli.Turicibacterales.Turicibacteraceae
0-40cm	Bacteria.Acidobacteria.Acidobacteria_6.iii1_15.mb2424
0-40cm	Bacteria.Actinobacteria.Actinobacteria.Actinomycetales.Microbacteriaceae.Microbacterium
0-40cm	Bacteria.Actinobacteria.Actinobacteria.Actinomycetales.Promicromonosporaceae.Promicromonospora
0-40cm	Bacteria.Proteobacteria.Alphaproteobacteria.Rhizobiales.Hyphomicrobiaceae.Rhodoplanes.
0-40cm	Bacteria.Thermi.Deinococci.Deinococcales.Deinococcaceae.Deinococcus.
0-40cm	Bacteria.Proteobacteria.Betaproteobacteria.IS_44
0-40cm	Bacteria.Elusimicrobia.Elusimicrobia.FAC88
0-40cm	Bacteria.Chloroflexi.Anaerolineae.Caldilineales.Caldilineaceae.Caldilinea.
0-40cm	Bacteria.Proteobacteria.Alphaproteobacteria.Rhodospirillales.Acetobacteraceae.Roseomonas
0-40cm	Bacteria.Chloroflexi.Thermomicrobia.AKYG1722
0-40cm	Bacteria.Proteobacteria.Gammaproteobacteria.Xanthomonadales.Sinobacteraceae.Steroidobacter
0-40cm	Bacteria.Planctomycetes.Planctomycetia.Gemmatales.Gemmataceae.Gemmata
0-40cm	Bacteria.Actinobacteria.Acidimicrobiia.Acidimicrobiales.C111
0-40cm	Bacteria.Proteobacteria.Alphaproteobacteria.Rhodobacterales.Rhodobacteraceae.Amaricoccus.
0-40cm	Bacteria.Proteobacteria.Alphaproteobacteria.Sphingomonadales.Sphingomonadaceae.Kaistobacter
0-40cm	Bacteria.Proteobacteria.Betaproteobacteria.Burkholderiales.Alcaligenaceae
0-40cm	Bacteria.Proteobacteria.Alphaproteobacteria.Rhizobiales.Rhodobiaceae.Afifella
0-40cm	Bacteria.Actinobacteria.Actinobacteria.Actinomycetales.Pseudonocardiaceae.Actinomycetospora.
0-40cm	Bacteria.Proteobacteria.Alphaproteobacteria.Rhodospirillales.Rhodospirillaceae.Inquilinus.
0-40cm	Bacteria.Proteobacteria.Deltaproteobacteria.Myxococcales.Polyangiaceae.Chondromyces
0-40cm	Bacteria.Bacteroidetes.Sphingobacteriia.Sphingobacteriales.Flammeovirgaceae.A4
0-40cm	Bacteria.Armatimonadetes.Fimbriimonadetes
0-40cm	Archaea.Crenarchaeota.Thaumarchaeota.Nitrososphaerales.Nitrososphaeraceae.CandidatusNitrososphaera.SCA1145
0-40cm	Bacteria.Planctomycetes.Planctomycetia.Pirellulales.Pirellulaceae
0-40cm	Bacteria.Verrucomicrobia.Pedosphaerae.Pedosphaerales.OPB35
0-40cm	Bacteria.Proteobacteria.Alphaproteobacteria.Rhodobacterales.Rhodobacteraceae
0-40cm	Bacteria.Actinobacteria.Actinobacteria.Actinomycetales.Microbacteriaceae.Agrococcus.jenensis
0-40cm	Bacteria.Planctomycetes.Planctomycetia.Gemmatales.Isosphaeraceae
0-40cm	Bacteria.Actinobacteria.Actinobacteria.Actinomycetales.Nocardioidaceae.Actinopolymorpha.
0-40cm	Bacteria.Proteobacteria.Alphaproteobacteria.Rhizobiales.Beijerinckiaceae
0-40cm	Bacteria.Chloroflexi.Anaerolineae.SBR1031
0-40cm	Bacteria.Armatimonadetes
0-40cm	Bacteria.Proteobacteria.Gammaproteobacteria.HTCC2188.211ds20
0-40cm	Bacteria.Actinobacteria.Nitriliruptoria.Nitriliruptorales
0-40cm	Bacteria.Proteobacteria.Alphaproteobacteria.Caulobacterales.Caulobacteraceae
0-40cm	Bacteria.Proteobacteria.Betaproteobacteria.Ellin6067
0-40cm	Bacteria.Gemmatimonadetes.Gemmatimonadetes.Gemmatimonadales.Ellin5301
0-40cm	Bacteria.Gemmatimonadetes.Gemmatimonadetes.Ellin5290
0-40cm	Bacteria.Actinobacteria.Actinobacteria.Actinomycetales.Promicromonosporaceae.Promicromonospora.
0-40cm	Bacteria.Actinobacteria.Actinobacteria.Actinomycetales.Thermomonosporaceae.Actinocorallia.
0-40cm	Bacteria.Actinobacteria.Actinobacteria.Actinomycetales.Streptosporangiaceae
0-40cm	Bacteria.Acidobacteria.RB25
0-40cm	Bacteria.Proteobacteria.Alphaproteobacteria.Rhodobacterales.Rhodobacteraceae.Amaricoccus
0-40cm	Bacteria.Actinobacteria.Actinobacteria.Actinomycetales.Microbacteriaceae.Agrococcus
0-40cm	Bacteria.Gemmatimonadetes
0-40cm	Bacteria.Actinobacteria.Actinobacteria.Actinomycetales.Microbacteriaceae.Salinibacterium
0-40cm	Bacteria.Chlorobi.BSV26.PK329
0-40cm	Bacteria.Proteobacteria.Deltaproteobacteria.Syntrophobacterales.Syntrophaceae
0-40cm	Bacteria.Proteobacteria.Betaproteobacteria.Nitrosomonadales.Nitrosomonadaceae
0-40cm	Bacteria.Proteobacteria.Alphaproteobacteria.Caulobacterales.Caulobacteraceae.Mycoplana
0-40cm	Bacteria.Actinobacteria.Actinobacteria.Actinomycetales.Micromonosporaceae.Pilimelia
0-40cm	Bacteria.Proteobacteria.Alphaproteobacteria.Rhizobiales.Rhodobiaceae.Afifella.
0-40cm	Bacteria.Verrucomicrobia.Spartobacteria.Chthoniobacterales.Chthoniobacteraceae.DA101.
0-40cm	Bacteria.Bacteroidetes.Sphingobacteriia.Sphingobacteriales.Flammeovirgaceae
0-40cm	Bacteria.Proteobacteria.Alphaproteobacteria.Caulobacterales.Caulobacteraceae.Mycoplana.
0-40cm	Bacteria.Thermi.Deinococci
0-40cm	Bacteria.Proteobacteria.Betaproteobacteria.A21b.UD5
0-40cm	Bacteria.Actinobacteria.Actinobacteria.Actinomycetales.Microbacteriaceae.Microbacterium.
0-40cm	Bacteria.Verrucomicrobia.Opitutae.Opitutales.Opitutaceae.Opitutus.
0-40cm	Bacteria.Acidobacteria.iii1_8.SJA_36
0-40cm	Bacteria.Planctomycetes.Planctomycetia.Pirellulales.Pirellulaceae.Pirellula.
0-40cm	Bacteria.Actinobacteria.Actinobacteria.Actinomycetales.Glycomycetaceae.Glycomyces
0-40cm	Bacteria.Proteobacteria.Alphaproteobacteria.Caulobacterales.Caulobacteraceae.Brevundimonas
0-40cm	Bacteria.Proteobacteria.Deltaproteobacteria.Entotheonellales.Entotheonellaceae.CandidatusEntotheonella.
0-40cm	Bacteria.Chloroflexi.Chloroflexi.Chloroflexales.Oscillochloridaceae
0-40cm	Bacteria.Thermi.Deinococci.Deinococcales
0-40cm	Bacteria.Actinobacteria.Nitriliruptoria.Nitriliruptorales.Nitriliruptoraceae
0-40cm	Bacteria.Firmicutes.Bacilli.Turicibacterales
0-40cm	Bacteria.Chloroflexi.Chloroflexi.Roseiflexales.Kouleothrixaceae
0-40cm	Bacteria.Firmicutes.Bacilli.Turicibacterales.Turicibacteraceae.Turicibacter
0-40cm	Bacteria.Actinobacteria.Actinobacteria.Actinomycetales.Glycomycetaceae
0-40cm	Bacteria.Actinobacteria.Nitriliruptoria.Nitriliruptorales.Nitriliruptoraceae.Nitriliruptor.
0-40cm	Bacteria.Proteobacteria.Deltaproteobacteria.Myxococcales.Nannocystaceae.Nannocystis.exedens
0-40cm	Bacteria.Elusimicrobia
0-40cm	Bacteria.Actinobacteria.Actinobacteria.Actinomycetales.Microbacteriaceae.Agromyces
0-40cm	Bacteria.Proteobacteria.Alphaproteobacteria.Rhizobiales.Hyphomicrobiaceae.Pedomicrobium
0-40cm	Bacteria.Bacteroidetes.Sphingobacteriia.Sphingobacteriales.Flexibacteraceae.Adhaeribacter
0-40cm	Bacteria.Actinobacteria.Acidimicrobiia.Acidimicrobiales.koll13
0-40cm	Bacteria.Chloroflexi.Chloroflexi.Chloroflexales.Chloroflexaceae
0-40cm	Bacteria.Verrucomicrobia.Pedosphaerae.Pedosphaerales.auto67_4W
0-40cm	Bacteria.Proteobacteria.Gammaproteobacteria.HTCC2188
0-40cm	Bacteria.Acidobacteria.AT_s54
0-40cm	Bacteria.Actinobacteria.Nitriliruptoria.Nitriliruptorales.Nitriliruptoraceae.Nitriliruptor
0-40cm	Bacteria.Proteobacteria.Deltaproteobacteria.Myxococcales.Haliangiaceae.Haliangium
0-40cm	Bacteria.Acidobacteria.Sva0725.Sva0725
0-40cm	Bacteria.Proteobacteria.Deltaproteobacteria.Desulfuromonadales
0-40cm	Bacteria.Proteobacteria.Deltaproteobacteria.Entotheonellales
0-40cm	Bacteria.Proteobacteria.Alphaproteobacteria.Caulobacterales.Caulobacteraceae.Brevundimonas.
0-40cm	Bacteria.Bacteroidetes.Sphingobacteriia.Sphingobacteriales.Rhodothermaceae
0-40cm	Bacteria.Planctomycetes.028H05_P_BN_P5
0-40cm	Bacteria.Chloroflexi.Thermomicrobia
0-40cm	Bacteria.WS3.PRR_12.Sediment_1.CV106
0-40cm	Bacteria.Bacteroidetes.Sphingobacteriia.Sphingobacteriales.Flexibacteraceae.Pontibacter
0-40cm	Bacteria.Actinobacteria.Actinobacteria.Actinomycetales.Thermomonosporaceae.Actinomadura.vinacea
0-40cm	Bacteria.Gemmatimonadetes.Gemmatimonadetes.Gemmatimonadales
0-40cm	Bacteria.Proteobacteria.Deltaproteobacteria.Myxococcales.Myxococcaceae.Myxococcus.
0-40cm	Bacteria.Actinobacteria.Actinobacteria.Actinomycetales.Microbacteriaceae
0-40cm	Bacteria.Actinobacteria.Actinobacteria.Actinomycetales.Streptosporangiaceae.Nonomuraea
0-40cm	Bacteria.Proteobacteria.Deltaproteobacteria.Myxococcales.Polyangiaceae.Sorangium
0-40cm	Bacteria.Proteobacteria.Alphaproteobacteria.Rhodospirillales
0-40cm	Bacteria.Verrucomicrobia.Opitutae.Opitutales.Opitutaceae.Opitutus
0-40cm	Bacteria.Thermi
0-40cm	Bacteria.Verrucomicrobia.Opitutae.Opitutales
0-40cm	Bacteria.Actinobacteria.Actinobacteria.Actinomycetales.Promicromonosporaceae
0-40cm	Bacteria.Actinobacteria.Acidimicrobiia.Acidimicrobiales.Iamiaceae
0-40cm	Bacteria.Proteobacteria.Betaproteobacteria.Burkholderiales.Alcaligenaceae.Achromobacter
0-40cm	Bacteria.Proteobacteria.Deltaproteobacteria.Syntrophobacterales.Syntrophaceae.Smithella.
0-40cm	Bacteria.Proteobacteria.Gammaproteobacteria.Xanthomonadales.Sinobacteraceae.Steroidobacter.
0-40cm	Bacteria.Chloroflexi.TK17
0-40cm	Bacteria.Proteobacteria.Alphaproteobacteria.Rhodospirillales.Rhodospirillaceae.Skermanella.
0-40cm	Bacteria.Actinobacteria.Actinobacteria.Actinomycetales.Micromonosporaceae.Catellatospora.
0-40cm	Bacteria.Nitrospirae.Nitrospira.Nitrospirales.Nitrospiraceae.Nitrospira.
0-40cm	Bacteria.Actinobacteria.Actinobacteria.Actinomycetales.Pseudonocardiaceae.Actinomycetospora
0-40cm	Bacteria.Actinobacteria.Actinobacteria.Actinomycetales.Geodermatophilaceae
0-40cm	Bacteria.Chloroflexi.Anaerolineae.envOPS12
0-40cm	Bacteria.Proteobacteria.Alphaproteobacteria.Sphingomonadales.Erythrobacteraceae
0-40cm	Bacteria.Proteobacteria.Deltaproteobacteria.Myxococcales.Myxococcaceae.Myxococcus
0-40cm	Bacteria.Actinobacteria.Actinobacteria.Actinomycetales.Kineosporiaceae
0-40cm	Bacteria.Bacteroidetes.Sphingobacteriia.Sphingobacteriales.Chitinophagaceae.Flavisolibacter
0-40cm	Bacteria.Actinobacteria.Actinobacteria.Actinomycetales.Thermomonosporaceae.Actinocorallia
0-40cm	Bacteria.Verrucomicrobia.Spartobacteria.Chthoniobacterales.Chthoniobacteraceae.DA101
0-40cm	Bacteria.Gemmatimonadetes.Gemm_5
0-40cm	Bacteria.Gemmatimonadetes.Gemm_3
0-40cm	Bacteria.Proteobacteria.Gammaproteobacteria.Xanthomonadales.Xanthomonadaceae.Lysobacter
0-40cm	Bacteria.Proteobacteria.Alphaproteobacteria.Rhizobiales.Rhodobiaceae
0-40cm	Bacteria.Proteobacteria.Gammaproteobacteria.Xanthomonadales.Xanthomonadaceae.Luteimonas.
0-40cm	Bacteria.Proteobacteria.Alphaproteobacteria.Ellin329
0-40cm	Bacteria.Proteobacteria.Gammaproteobacteria.Xanthomonadales.Xanthomonadaceae.Luteimonas
0-40cm	Bacteria.Proteobacteria.Deltaproteobacteria.Myxococcales.Nannocystaceae.Nannocystis.
0-40cm	Bacteria.Actinobacteria.Actinobacteria.Actinomycetales.Microbacteriaceae.Agromyces.
0-40cm	Bacteria.Chloroflexi.Anaerolineae.SBR1031.SJA_101
0-40cm	Bacteria.Proteobacteria.Deltaproteobacteria.Syntrophobacterales.Syntrophaceae.Smithella
0-40cm	Bacteria.Actinobacteria.Actinobacteria.Actinomycetales.Thermomonosporaceae.Actinomadura
0-40cm	Bacteria.Proteobacteria.Deltaproteobacteria.Myxococcales.Polyangiaceae.Chondromyces.
0-40cm	Bacteria.Acidobacteria.Sva0725
0-40cm	Bacteria.Chloroflexi.Anaerolineae.CFB_26
0-40cm	Bacteria.Proteobacteria.Alphaproteobacteria.Rhodospirillales.Rhodospirillaceae.Skermanella
0-40cm	Bacteria.Proteobacteria.Gammaproteobacteria.Pseudomonadales.Moraxellaceae.Enhydrobacter
0-40cm	Bacteria.Proteobacteria.Betaproteobacteria.A21b
0-40cm	Bacteria.Acidobacteria.Acidobacteria_6.iii1_15.RB40
0-40cm	Bacteria.Gemmatimonadetes.Gemmatimonadetes
0-40cm	Bacteria.Acidobacteria.Acidobacteria.Acidobacteriales.Koribacteraceae
0-40cm	Bacteria.Firmicutes.Bacilli.Bacillales.Bacillaceae
0-40cm	Bacteria.Proteobacteria.Betaproteobacteria.Burkholderiales.Alcaligenaceae.Achromobacter.
0-40cm	Bacteria.Bacteroidetes.Sphingobacteriia
0-40cm	Bacteria.Proteobacteria.Deltaproteobacteria.Myxococcales.Polyangiaceae.Sorangium.cellulosum
0-40cm	Bacteria.Acidobacteria.iii1_8.DS_18
0-40cm	Bacteria.Planctomycetes.Planctomycetia.Gemmatales.Gemmataceae
0-40cm	Bacteria.Planctomycetes.Planctomycetia.Gemmatales.Gemmataceae.Gemmata.
40-120cm	Bacteria.Proteobacteria.Gammaproteobacteria.Xanthomonadales.Xanthomonadaceae.Dokdonella
40-120cm	Bacteria.Firmicutes.Bacilli.Bacillales.Planococcaceae
40-120cm	Bacteria.Acidobacteria.Acidobacteria.Acidobacteriales
40-120cm	Bacteria.Proteobacteria.Gammaproteobacteria.Xanthomonadales.Xanthomonadaceae.Dokdonella.
40-120cm	Bacteria.Firmicutes.Bacilli.Bacillales.Alicyclobacillaceae.Alicyclobacillus.
40-120cm	Bacteria.Acidobacteria.Acidobacteria
40-120cm	Bacteria.Actinobacteria.Actinobacteria.Actinomycetales.Streptomycetaceae.Streptomyces.radiopugnans
40-120cm	Bacteria.Nitrospirae.Nitrospira.Nitrospirales.Nitrospiraceae.Nitrospira
40-120cm	Bacteria.Firmicutes.Bacilli.Bacillales.Bacillaceae.Bacillus.badius
40-120cm	Bacteria.Acidobacteria.iii1_8.32_20
40-120cm	Bacteria.Planctomycetes.Pla3
40-120cm	Bacteria.Planctomycetes.Pla4
40-120cm	Bacteria.Firmicutes.Clostridia.Clostridiales.Veillonellaceae
40-120cm	Bacteria.WS3.PRR_12.Sediment_1.PRR_10
40-120cm	Bacteria.Firmicutes.Bacilli.Exiguobacterales
40-120cm	Bacteria.Firmicutes.Bacilli.Bacillales.Planococcaceae.Solibacillus
40-120cm	Bacteria.Firmicutes.Bacilli.Bacillales.Paenibacillaceae.Paenibacillus.
40-120cm	Bacteria.Acidobacteria.Acidobacteria.Acidobacteriales.Koribacteraceae.CandidatusKoribacter
40-120cm	Bacteria.Acidobacteria.Acidobacteria_6.CCU21
40-120cm	Bacteria.Firmicutes.Clostridia.Clostridiales
40-120cm	Bacteria.Actinobacteria.MB_A2_108.0319_7L14
40-120cm	Bacteria.Firmicutes.Bacilli.Bacillales.Alicyclobacillaceae
40-120cm	Bacteria.Planctomycetes.C6.d113
40-120cm	Bacteria.WS3
40-120cm	Bacteria.Acidobacteria
40-120cm	Bacteria.Firmicutes.Bacilli.Bacillales.Planococcaceae.Solibacillus.
40-120cm	Bacteria.WS3.PRR_12
120-300cm	Bacteria.Proteobacteria.Betaproteobacteria.Nitrosomonadales
120-300cm	Bacteria.Bacteroidetes.Sphingobacteriia.Sphingobacteriales.Flexibacteraceae.Dyadobacter.
120-300cm	Bacteria.Bacteroidetes.Sphingobacteriia.Sphingobacteriales.Flexibacteraceae.Dyadobacter
120-300cm	Archaea.Crenarchaeota.Thaumarchaeota.AK31
120-300cm	Bacteria.Verrucomicrobia.Spartobacteria.Chthoniobacterales.Chthoniobacteraceae.CandidatusXiphinematobacter
