# Supplementary material for: Subsoil microbial community responses to air exposure and legume growth depend on soil properties across different depths
Source: Sci Rep. 2019 Dec 6;9:18536. doi: 10.1038/s41598-019-55089-8 (PMC6898284; doi:10.1038/s41598-019-55089-8)
Supplement: Supplementary file 3 — Dataset 2 [file 41598_2019_55089_MOESM3_ESM.xlsx]

## Sheet: Enrich
Group	OTUs Number	Phylum	Class	Order	Family	Genus
Plant(0-40cm)	11	Acidobacteria(1)	Chloracidobacteria(1)				Enrich
		Bacteroidetes(1)	Sphingobacteriia(1)	Sphingobacteriales(1)	Saprospiraceae(1)		Enrich
		Planctomycetes(2)	OM190(1)	CL500-15(1)			Enrich
			Pla4(1)				Enrich
		Proteobacteria(7)	Betaproteobacteria(1)	Burkholderiales(1)	Comamonadaceae(1)	Methylibium(1)	Enrich
			Deltaproteobacteria(1)	Myxococcales(1)			Enrich
			Gammaproteobacteria(5)	Xanthomonadales(5)	Xanthomonadaceae(4)	Arenimonas(1)	Enrich
					Sinobacteraceae(1)		Enrich
Control(0-40cm)	2	Proteobacteria(2)	Alphaproteobacteria(2)	Sphingomonadales(2)	Sphingomonadaceae(2)	Kaistobacter(1)	Enrich
Plant(40-120cm)	9	Proteobacteria(9)	Gammaproteobacteria(1)	Xanthomonadales(1)	Xanthomonadaceae(1)		Enrich
			Betaproteobacteria(6)	Burkholderiales(6)	Comamonadaceae(5)	Polaromonas(1)	Enrich
						Ramlibacter(1)	Enrich
						Methylibium(1)	Enrich
						Hydrogenophaga(1)	Enrich
					Oxalobacteraceae(1)		Enrich
			Alphaproteobacteria(2)	Rhodospirillales(1)	Rhodospirillaceae(1)		Enrich
				Rickettsiales(1)	mitochondria(1)		Enrich
Control(40-120cm)	22	Actinobacteria(21)	Thermoleophilia(7)	Solirubrobacterales(6)	Solirubrobacteraceae(2)		Enrich
					Patulibacteraceae(2)		Enrich
			Thermoleophilia	Gaiellales(1)			Enrich
			Acidimicrobiia(14)	Acidimicrobiales(5)	Iamiaceae(1)	Iamia(1)	Enrich
				Actinomycetales(9)	Nocardioidaceae(6)	Nocardioides(1)	Enrich
					Sporichthyaceae(2)		Enrich
					Nocardiaceae(1)		Enrich
		Proteobacteria(1)	Gammaproteobacteria(1)	Xanthomonadales(1)	Xanthomonadaceae(1)	Thermomonas(1)	Enrich
Plant(120-300cm)	20	Actinobacteria(4)	Acidimicrobiia(3)	Acidimicrobiales(2)			Enrich
				Actinomycetales(1)	Nocardioidaceae(1)	Aeromicrobium(1)	Enrich
			Thermoleophilia(1)	Gaiellales(1)			Enrich
		Gemmatimonadetes(1)	Gemmatimonadetes(1)	C114(1)			Enrich
		Planctomycetes(1)	Planctomycetia(1)	Planctomycetales(1)	Planctomycetaceae(1)	Planctomyces(1)	Enrich
							Enrich
		Proteobacteria(14)	Alphaproteobacteria(4)	Sphingomonadales(2)	Sphingomonadaceae(2)	Novosphingobium(1)	Enrich
				Caulobacterales(1)	Caulobacteraceae(1)	Phenylobacterium(1)	Enrich
				Rhodospirillales(1)	Rhodospirillaceae(1)		Enrich
			Betaproteobacteria(4)	Burkholderiales(4)	Oxalobacteraceae(1)		Enrich
					Comamonadaceae(3)	Hydrogenophaga(2)	Enrich
						Methylibium(1)	Enrich
						Hydrogenophaga	Enrich
			Deltaproteobacteria(1)	Myxococcales(1)			Enrich
			Gammaproteobacteria(5)	Xanthomonadales(5)	Xanthomonadaceae(2)		Enrich
					Sinobacteraceae(3)		Enrich
Control(120-300cm)	100	Actinobacteria(64)	Thermoleophilia(21)	Gaiellales(3)	Gaiellaceae(1)		Enrich
					AK1AB1_02E(1)		Enrich
				Solirubrobacterales(18)	Solirubrobacteraceae(3)		Enrich
					Patulibacteraceae(4)		Enrich
			Acidimicrobiia(42)	Actinomycetales(27)	Geodermatophilaceae(1)		Enrich
					Actinosynnemataceae(3)	Saccharothrix(1)	Enrich
						Lentzea(1)	Enrich
					Micrococcaceae(1)		Enrich
					Nocardiaceae(2)	Nocardia(1)	Enrich
					Nocardioidaceae(12)	Kribbella(2)	Enrich
						Nocardioides(2)	Enrich
						Aeromicrobium(1)	Enrich
					Pseudonocardiaceae(3)	Pseudonocardia(2)	Enrich
						Amycolatopsis(1)	Enrich
					Sporichthyaceae(4)	Sporichthya(1)	Enrich
				Acidimicrobiales(15)	Iamiaceae(1)	Iamia(1)	Enrich
		Bacteroidetes(2)	Sphingobacteriia(2)	Sphingobacteriales(2)	Flammeovirgaceae(1)	A4(1)	Enrich
					Chitinophagaceae(1)	Flavisolibacter(1)	Enrich
		Chloroflexi(1)					Enrich
		Gemmatimonadetes(4)	Gemmatimonadetes(4)	C114(1)			Enrich
				Ellin5290(1)			Enrich
							Enrich
							Enrich
		Planctomycetes(1)	Planctomycetia(1)	Pirellulales(1)	Pirellulaceae(1)		Enrich
		Proteobacteria(27)	Alphaproteobacteria(8)	Rhodobacterales(1)	Rhodobacteraceae(1)	Rubellimicrobium(1)	Enrich
				Sphingomonadales(5)	Sphingomonadaceae(4)	Kaistobacter(2)	Enrich
				Rhizobiales(2)	Rhizobiaceae(1)		Enrich
			Betaproteobacteria(7)	Burkholderiales(6)	Comamonadaceae(4)	Methylibium(1)	Enrich
						Ramlibacter(1)	Enrich
					Oxalobacteraceae(2)	Janthinobacterium(1)	Enrich
				Ellin6067(1)			Enrich
			Gammaproteobacteria(6)	Xanthomonadales(6)	Sinobacteraceae(1)		Enrich
			Gammaproteobacteria	Xanthomonadales	Xanthomonadaceae(5)	Thermomonas(2)	Enrich
						Lysobacter(2)	Enrich
			Deltaproteobacteria(6)	Myxococcales(6)	Polyangiaceae(1)		Enrich

## Sheet: Deplete
Group	OTUs Number	Phylum	Class	Order	Family	Genus
Plant(0-40cm)	19	Actinobacteria(3)	Thermoleophilia(2)	Solirubrobacterales(2)			Deplete
			Actinobacteria(1)	Actinomycetales(1)	Streptomycetaceae(1)		Deplete
		Firmicutes(16)	Bacilli(16)	Exiguobacterales(1)			Deplete
				Bacillales(12)	Thermoactinomycetaceae(1)	Laceyella(1)	Deplete
					Alicyclobacillaceae(1)	Alicyclobacillus(1)	Deplete
					Planococcaceae(1)	Solibacillus(1)	Deplete
					Paenibacillaceae(4)	Brevibacillus(2)	Deplete
						Paenibacillus(1)	Deplete
					Bacillaceae(3)	Bacillus(2)	Deplete
						Anoxybacillus(1)	Deplete
Control(0-40cm)	15	Firmicutes(15)	Bacilli(15)	Bacillales(11)	Alicyclobacillaceae(1)	Alicyclobacillus(1)	Deplete
					Bacillaceae(3)	Bacillus(2)	Deplete
						Anoxybacillus(1)	Deplete
					Planococcaceae(1)	Solibacillus(1)	Deplete
					Thermoactinomycetaceae(1)	Laceyella(1)	Deplete
					Paenibacillaceae(3)	Brevibacillus(2)	Deplete
				Exiguobacterales(1)			Deplete
Plant(40-120cm)	15	Firmicutes(15)	Bacilli(15)	Bacillales(11)	Alicyclobacillaceae(2)	Alicyclobacillus(2)	Deplete
					Paenibacillaceae(4)	Paenibacillus(1)	Deplete
						Brevibacillus(1)	Deplete
						Ammoniphilus(1)	Deplete
					Bacillaceae(3)	Bacillus(2)	Deplete
						Anoxybacillus(1)	Deplete
				Exiguobacterales(1)			Deplete
Control(40-120cm)	44	Acidobacteria(5)	RB25(2)				Deplete
		Firmicutes(11)	Bacilli(11)	Bacillales(7)	Alicyclobacillaceae(2)	Alicyclobacillus(2)	Deplete
					Bacillaceae(2)	Bacillus(2)	Deplete
					Paenibacillaceae(1)		Deplete
				Exiguobacterales(1)			Deplete
		Gemmatimonadetes(5)	Gemm-1(5)				Deplete
		Nitrospirae(6)	Nitrospira(6)	Nitrospirales(6)	Nitrospiraceae(5)	Nitrospira(1)	Deplete
		Planctomycetes(1)	Pla4(1)				Deplete
		Proteobacteria(10)	Alphaproteobacteria(2)	Rhodospirillales(1)	Rhodospirillaceae(1)		Deplete
				Rhizobiales(1)	Phyllobacteriaceae(1)	Phyllobacterium(1)	Deplete
			Betaproteobacteria(5)	MND1(2)			Deplete
				IS-44(1)			Deplete
			Deltaproteobacteria(2)	Syntrophobacterales(1)	Syntrophobacteraceae(1)		Deplete
				NB1-j(1)			Deplete
			Gammaproteobacteria(1)	Xanthomonadales(1)	Sinobacteraceae(1)		Deplete
		WS3(6)	PRR-12(6)	Sediment-1(6)	PRR-10(5)		Deplete
Plant(120-300cm)	5	Firmicutes(2)	Bacilli(1)	Bacillales(1)	Paenibacillaceae(1)	Brevibacillus(1)	Deplete
						Paenibacillus(1)	Deplete
		Proteobacteria(3)	Betaproteobacteria(1)	Burkholderiales(1)	Comamonadaceae(1)		Deplete
			Gammaproteobacteria(2)	Xanthomonadales(2)	Xanthomonadaceae(2)		Deplete
Control(120-300cm)	91	Acidobacteria(25)	Acidobacteria(1)	Acidobacteriales(1)	Koribacteraceae(1)		Deplete
			Acidobacteria-6(18)	BPC015(1)			Deplete
				CCU21(9)			Deplete
				iii1-15(8)	RB40(1)		Deplete
			iii1-8(1)	DS-18(1)			Deplete
			MVS-40(1)				Deplete
			RB25(2)				Deplete
		Actinobacteria(2)	MB-A2-108(2)	0319-7L14(1)			Deplete
		Chlorobi(1)	BSV26(1)	A89(1)			Deplete
		Chloroflexi(5)	Ellin6529(4)				Deplete
			Anaerolineae(1)	SBR1031(1)	oc28(1)		Deplete
		Firmicutes(1)	Bacilli(1)	Bacillales(1)	Paenibacillaceae(1)	Paenibacillus(1)	Deplete
		GAL15(7)					Deplete
		Gemmatimonadetes(6)	Gemm-1(6)				Deplete
		GN04(1)	MSB-5A5(1)				Deplete
		NC10(2)	12-24(1)	MIZ17(1)			Deplete
			wb1-A12(1)				Deplete
		Nitrospirae(16)	Nitrospira(16)	Nitrospirales(16)	Nitrospiraceae(5)	JG37-AG-70(1)	Deplete
						Nitrospira(1)	Deplete
		Planctomycetes(9)	Phycisphaerae(1)	Phycisphaerales(1)			Deplete
			Planctomycetia(5)	Gemmatales(5)	Gemmataceae(4)		Deplete
			Pla4(2)				Deplete
		Proteobacteria(13)	Alphaproteobacteria(3)	Rhodospirillales(3)	Rhodospirillaceae(3)		Deplete
			Betaproteobacteria(4)	IS-44(1)			Deplete
				MND1(3)			Deplete
				NB1-j(2)	NB1-i(1)		Deplete
			Deltaproteobacteria(6)	Syntrophobacterales(4)	Syntrophobacteraceae(4)		Deplete
		WS3(3)	PRR-12(3)	Sediment-1(3)			Deplete
